# Supplementary material for: Microwave-Assisted Rapid Extraction of Oleuropein from Olive Leaf By-Product and Processing into Oleuropein@Zeolite Nanohybrids for Antioxidant Food Applications (Fortified Salt and Active Gelatin Films)
Source: Molecules. 2026 May 26;31(11):1833. doi: 10.3390/molecules31111833 (PMC13258773; doi:10.3390/molecules31111833)
Supplement: Supplementary file 1 [file molecules-31-01833-s001.zip]

Archive with 1 entries (1 files):
- molecules-4315222-supplementary.pdf
